# Supplementary material for: Self-efficacy of direct care workers providing care to older people in residential aged care settings: a scoping review protocol
Source: Syst Rev. 2021 Apr 10;10:105. doi: 10.1186/s13643-021-01655-z (PMC8035725; doi:10.1186/s13643-021-01655-z)
Supplement: Supplementary file 3 — Additional file 3. Data extraction form for cross-sectional studies. [file 13643_2021_1655_MOESM3_ESM.xlsx]

## Sheet: Data extraction tool 1
Data extraction tool for cross-sectional studies
S.N.	Author/s	Year of Publication	Country & state of study	Aim of the study	Study design	Study method	Data Source	Study setting	Number of care homes involved	Study population	Sample size				Sampling method	Measures used for efficacy	Potential range of score	Self- efficacy score / Level of self-efficacy				Any narrative summary	Factors influencing self-efficacy		Narrative Summary	Author's conclusion	Reviewer's conclusion
											Total	Registered Nurses	Nursing Assistants	Others				Overall	Registered Nurses	Nursing Assistants	Others		Variables	Outcome
