# Supplementary material for: Self-efficacy of direct care workers providing care to older people in residential aged care settings: a scoping review protocol
Source: Syst Rev. 2021 Apr 10;10:105. doi: 10.1186/s13643-021-01655-z (PMC8035725; doi:10.1186/s13643-021-01655-z)
Supplement: Supplementary file 4 — Additional file 4. Data extraction form for intervention studies. [file 13643_2021_1655_MOESM4_ESM.xlsx]

## Sheet: Data Extraction form 
Data extraction tool for intervention studies
S.N.	Author/s	Year of Publication	Country & state of study	Aim of the study	Study design	Study method	Data Source	Study setting	Number of care homes involved	Intervention	Duration of intervention	Study population	Sample size				Measures used for efficacy	Potential range of score	Pre- intervention score of self-efficacy				Length of time in between pre and post intervention study	Post- intervention score of self-efficacy				Any narrative summary	Factors influencing self-efficacy		Narrative Summary	Author's conclusion	Reviewer's conclusion
													Total	Registered Nurses	Nursing Assistants	Others			Overall	Registered Nurses	Nursing Assistants	Others		Overall	Registered Nurses	Nursing Assistants	Others		Variables	Outcome
