# Supplementary material for: Self-efficacy of direct care workers providing care to older people in residential aged care settings: a scoping review protocol
Source: Syst Rev. 2021 Apr 10;10:105. doi: 10.1186/s13643-021-01655-z (PMC8035725; doi:10.1186/s13643-021-01655-z)
Supplement: Supplementary file 5 — Additional file 5. Data extraction form for qualitative data. [file 13643_2021_1655_MOESM5_ESM.xlsx]

## Sheet: sheet 1
Data Extraction tool for qualitative studies
S.N.	Author/s, Year	Country & state of study	Aim of the study	Study design	Study setting	Year of data collection	Number of care homes	Study participants	Age range	Gender	Conceptual Methodological Framework	Data collection method	Analysis	Themes	Quotations	Authors' conclusion	Reviewer's conclusion
